# Supplementary material for: Dihydroartemisinin Inhibits mTORC1 Signaling by Activating the AMPK Pathway in Rhabdomyosarcoma Tumor Cells
Source: Cells. 2021 Jun 1;10(6):1363. doi: 10.3390/cells10061363 (PMC8226784; doi:10.3390/cells10061363)
Supplement: Supplementary file 1 [file cells-10-01363-s001.zip]

Archive with 1 entries (1 files):
- cells-1170695-supplementary.pdf
